# Supplementary material for: Impact of Dietary Crude Protein Level on Hepatic Lipid Metabolism in Weaned Female Piglets
Source: Animals (Basel). 2021 Jun 18;11(6):1829. doi: 10.3390/ani11061829 (PMC8235084; doi:10.3390/ani11061829)
Supplement: Supplementary file 1 [file animals-11-01829-s001.zip]

Archive with 1 entries (1 files):
- animals-1191254 sup.pdf
